# Supplementary material for: In Silico Search for Drug Candidates Targeting the PAX8–PPARγ Fusion Protein in Thyroid Cancer
Source: Int J Mol Sci. 2024 May 14;25(10):5347. doi: 10.3390/ijms25105347 (PMC11121424; doi:10.3390/ijms25105347)
Supplement: Supplementary file 1 [file ijms-25-05347-s001.zip]

Archive with 1 entries (1 files):
- Supplementary_Materials_IJMS_Revised.xlsx
